# Supplementary material for: MTM: a multi-task learning framework to predict individualized tissue gene expression profiles
Source: Bioinformatics. 2023 Jun 5;39(6):btad363. doi: 10.1093/bioinformatics/btad363 (PMC10278940; doi:10.1093/bioinformatics/btad363)
Supplement: btad363_Supplementary_Data [file btad363_supplementary_data.zip]

Archive with 2 entries (2 files):
- supplementary_tables.xlsx
- Supplementary.pdf
