# Supplementary material for: MTM: a multi-task learning framework to predict individualized tissue gene expression profiles
Source: Bioinformatics. 2023 Jun 5;39(6):btad363. doi: 10.1093/bioinformatics/btad363 (PMC10278940; doi:10.1093/bioinformatics/btad363)
Supplement: btad363_Supplementary_Data [file btad363_supplementary_data.zip › supplementary_tables.xlsx]

## Sheet: Supplementary Table S1a
Supplementary Table S1a. Sample-level prediction accuracy (in terms of Pearson's correlation coefficient) of gene expression in target tissues from the blood expression using MTM, S1 (B-GEX), S2 (TEEBoT), and S3 (the intermediate model).
Tissue	MTM	S1	S2	S3
Subcutaneous adipose	0.259523	-0.0254696	0.176792	0.223248
Visceral omentum	0.295638	-0.0278604	0.231704	0.272004
Adrenal gland	0.258518	-0.00671065	0.140574	0.220031
Aorta	0.283914	-0.0232394	0.167853	0.232083
Coronary artery	0.202521	-0.0252701	0.0825018	0.132081
Tibial artery	0.255796	-0.0164468	0.140046	0.238319
Amygdala	0.138294	0.0173234	-0.00149825	0.113025
Anterior cingulate cortex	0.184439	0.0223139	-0.0475596	0.123206
Caudate	0.151938	0.0250924	0.013396	0.127357
Cerebellar hemisphere	0.170249	-0.0143405	-3.18035e-05	0.129193
Cerebellum	0.15586	0.00824828	0.00843251	0.134581
Cortex	0.146185	0.00671038	0.000339245	0.124705
Frontal cortex	0.175998	0.00675443	0.0428296	0.121465
Hippocampus	0.122192	-0.00065448	-0.0539799	0.087831
Hypothalamus	0.106579	-0.00189381	-0.0500352	0.0440185
Nucleus accumbens basal ganglia	0.131583	0.0134658	-0.00252062	0.163591
Putamen basal ganglia	0.13167	-0.0018716	0.00178661	0.137915
Spinal cord	0.11563	-0.0205769	-0.0775911	0.0592027
Substantia nigra	0.157241	-0.00668051	-0.00619401	0.0734753
Breast mammary tissue	0.236173	-0.0234131	0.0924429	0.19931
Cultured fibroblasts	0.0857077	-0.00335355	0.0036413	0.0915576
EBV-transformed lymphocytes	0.0441574	-0.0224172	-0.0526253	0.073459
Sigmoid colon	0.274879	-0.0247245	0.143785	0.210898
Transverse colon	0.213355	0.0135338	0.145124	0.178037
Gastroesophageal junction	0.310071	-0.0099984	0.167995	0.255059
Esophagus mucosa	0.248631	0.00196533	0.15232	0.216254
Esophagus muscularis	0.344344	0.0134413	0.218957	0.315553
Atrial appendage	0.256898	0.0186533	0.180945	0.231878
Left ventricle	0.289466	0.0178476	0.226383	0.277855
Kidney cortex	0.1445	-0.0371683	-0.0589305	0.09142
Liver	0.302054	0.0103949	0.165069	0.277107
Lung	0.332812	-0.00152013	0.229519	0.299797
Minor salivary gland	0.15484	-0.0252326	0.0262984	0.119863
Skeletal muscle	0.32753	-0.0364082	0.221518	0.327877
Tibial nerve	0.29305	-0.015074	0.179636	0.260181
Ovary	0.22371	0.0101404	0.0544982	0.156385
Pancreas	0.189539	-0.0362902	0.11926	0.203751
Pituitary	0.192542	0.0037738	0.0300614	0.138448
Prostate	0.174282	0.00812713	0.0409428	0.135375
Not sun-exposed skin (suprapubic)	0.22907	-0.0332678	0.134551	0.19505
Sun-exposed skin (lower leg)	0.212506	-0.0152754	0.109186	0.179285
Small intestine terminal ileum	0.209194	-0.0169876	0.0765024	0.156771
Spleen	0.216674	0.00626119	0.0670871	0.221033
Stomach	0.14814	0.0106835	0.0475477	0.122732
Testis	0.191643	0.0153049	0.0578979	0.162953
Thyroid	0.29614	-0.0375902	0.168754	0.263113
Uterus	0.220018	0.00316273	0.0536831	0.118092
Vagina	0.167488	0.00526613	0.0904018	0.139259

## Sheet: Supplementary Table S1b
Supplementary Table S1b. Gene-level prediction accuracy (in terms of Pearson's correlation coefficient) of gene expression in target tissues from the blood expression using MTM, S1, S2, and S3.
Tissue	MTM	S1	S2	S3
Subcutaneous adipose	0.246116	-0.0299704	0.178064	0.162473
Visceral omentum	0.330429	-0.0436913	0.283127	0.27292
Adrenal gland	0.293553	0.00284938	0.170912	0.231408
Aorta	0.280691	-0.0206684	0.177827	0.222989
Coronary artery	0.203719	-0.0261985	0.0866113	0.135128
Tibial artery	0.254194	-0.0148663	0.139814	0.181034
Amygdala	0.235515	0.0291594	-0.0530134	0.147192
Anterior cingulate cortex	0.279397	0.0517349	-0.11805	0.132791
Caudate	0.229433	0.0342319	0.00581071	0.172546
Cerebellar hemisphere	0.249476	-0.018279	-0.0142433	0.177506
Cerebellum	0.170344	0.00648068	-0.0259308	0.176395
Cortex	0.163356	0.0168204	-0.0426527	0.113684
Frontal cortex	0.224597	0.0318186	0.0233686	0.12833
Hippocampus	0.200664	0.000905626	-0.0891102	0.121218
Hypothalamus	0.160482	0.00113184	-0.0817242	0.0592415
Nucleus accumbens basal ganglia	0.23623	0.0159204	-0.0617514	0.245539
Putamen basal ganglia	0.228854	0.0109544	-0.00217934	0.204271
Spinal cord	0.117827	-0.0405234	-0.121502	0.0932655
Substantia nigra	0.22879	0.00716439	-0.0185181	0.0678197
Breast mammary tissue	0.204263	-0.0286309	0.0687527	0.172446
Cultured fibroblasts	0.0833873	0.00917988	0.0184538	0.0905762
EBV-transformed lymphocytes	0.0367637	-0.0214315	-0.0594697	0.0763789
Sigmoid colon	0.275036	-0.0222282	0.138492	0.155141
Transverse colon	0.227845	0.0298525	0.177845	0.188618
Gastroesophageal junction	0.321842	-0.00785884	0.174538	0.249652
Esophagus mucosa	0.226467	-0.00199531	0.129886	0.187715
Esophagus muscularis	0.335036	0.00631544	0.208403	0.292577
Atrial appendage	0.168185	0.0153141	0.15638	0.173873
Left ventricle	0.257138	0.0154081	0.201941	0.180123
Kidney cortex	0.162941	-0.0585011	-0.150995	0.0463695
Liver	0.34132	0.0318184	0.186632	0.275578
Lung	0.307529	0.00203968	0.218713	0.275718
Minor salivary gland	0.163788	-0.0340282	0.0428983	0.119335
Skeletal muscle	0.315255	-0.0326539	0.211104	0.292271
Tibial nerve	0.304433	-0.0297096	0.197027	0.254789
Ovary	0.224771	0.0190514	0.0551921	0.11713
Pancreas	0.30417	-0.0490581	0.148912	0.233973
Pituitary	0.200489	0.0110468	0.0285209	0.119733
Prostate	0.176576	0.0039228	0.0350804	0.126022
Not sun-exposed skin (suprapubic)	0.213766	-0.0444238	0.131131	0.153765
Sun-exposed skin (lower leg)	0.1841	-0.0208134	0.0946034	0.134612
Small intestine terminal ileum	0.262173	-0.0161084	0.129687	0.219531
Spleen	0.276702	-0.0113216	0.0719097	0.272344
Stomach	0.170212	0.0317036	0.0620246	0.1254
Testis	0.188976	0.0112398	0.0446123	0.148712
Thyroid	0.305285	-0.0464466	0.18323	0.264241
Uterus	0.249877	-0.000222455	0.0724581	0.0701725
Vagina	0.211259	0.0322395	0.13887	0.182907

## Sheet: Supplementary Table S2a
Supplementary Table S2a. Numbers of predictable genes (pGenes) with predictability (in terms of Pearson’s correlation coefficient) above different thresholds for MTM.
Tissue	>0	>0.1	>0.2	>0.3	>0.4	>0.5	>0.6	>0.7
Subcutaneous adipose	17581	14934	11314	7195	3672	1482	480	69
Visceral omentum	17926	15864	13647	10803	7711	4686	2014	351
Adrenal gland	17138	14551	12457	9825	6864	3726	1296	164
Aorta	17609	14882	12242	9036	5674	2877	974	166
Coronary artery	16648	13174	9327	5719	2799	966	205	21
Tibial artery	17665	14851	12060	8154	3974	1221	258	24
Amygdala	17092	15120	12343	8039	2274	113	16	0
Anterior cingulate cortex	17214	15373	13026	10247	6373	1221	13	0
Caudate	17376	15321	12792	7120	902	168	28	3
Cerebellar hemisphere	17551	15505	13169	8625	2293	345	35	1
Cerebellum	17181	14005	7348	2590	848	277	62	4
Cortex	17412	13004	6498	2362	1114	458	111	8
Frontal cortex	17400	15349	12180	6529	1111	167	12	1
Hippocampus	17476	14907	11050	4660	224	20	1	0
Hypothalamus	17348	14217	7418	1165	295	66	8	0
Nucleus accumbens basal ganglia	17902	15938	13209	7144	673	68	5	0
Putamen basal ganglia	17441	15342	12411	7253	750	161	30	1
Spinal cord	16411	10926	3841	1003	277	77	15	0
Substantia nigra	17310	15207	12137	7065	1595	235	50	4
Breast mammary tissue	17830	14345	9203	4693	1916	618	135	14
Cultured fibroblasts	16193	8060	1342	21	10	7	2	0
EBV-transformed lymphocytes	11364	5105	1731	308	21	6	0	0
Sigmoid colon	17763	15437	12429	8653	5012	2220	665	96
Transverse colon	17926	14707	10411	6200	2808	1016	229	14
Gastroesophageal junction	17804	15780	13872	11262	7460	3773	1192	177
Esophagus mucosa	17754	14607	10540	5979	2750	1037	273	34
Esophagus muscularis	17393	15354	14015	12025	8539	4639	1590	233
Atrial appendage	17032	11834	7056	3658	1572	520	112	16
Left ventricle	17225	13486	10381	7777	5361	3133	1306	207
Kidney cortex	16246	12788	7539	3335	1151	380	92	13
Liver	17509	15465	13516	11274	8562	5513	2609	578
Lung	17970	15772	13566	10133	6349	3256	1222	255
Minor salivary gland	16476	12473	7564	3527	1086	146	9	0
Skeletal muscle	17806	15102	13284	10928	7545	3875	1281	157
Tibial nerve	18063	16067	13775	10065	5948	2801	977	216
Ovary	16442	13334	10003	6655	3879	1952	729	120
Pancreas	17469	15351	13323	10842	7178	3170	605	13
Pituitary	17383	14018	9587	4895	1695	426	83	8
Prostate	16826	13080	8360	3885	1294	281	19	1
Not sun-exposed skin (suprapubic)	17856	14281	9560	5364	2473	822	164	16
Sun-exposed skin (lower leg)	17641	13748	7982	3622	1321	420	92	14
Small intestine terminal ileum	17821	15864	12570	7953	3847	1481	333	31
Spleen	17615	15606	12824	8944	5051	2090	515	44
Stomach	17375	13351	7737	2988	720	92	9	0
Testis	18211	14970	8459	3374	887	88	2	0
Thyroid	17941	15785	13673	10232	6373	3058	949	142
Uterus	16583	13592	10363	7346	4947	3041	1581	565
Vagina	16250	12630	9132	6193	3814	1861	599	55

## Sheet: Supplementary Table S2b
Supplementary Table S2b. Numbers of predictable genes (pGenes) with predictability (in terms of Pearson’s correlation coefficient) above different thresholds for method S1 (B-GEX).
Tissue	>0	>0.1	>0.2	>0.3	>0.4	>0.5	>0.6	>0.7
Subcutaneous adipose	5343	1984	662	176	40	12	0	0
Visceral omentum	5693	2774	1140	373	99	18	0	0
Adrenal gland	7282	3450	1219	299	43	1	0	0
Aorta	6202	2455	751	204	39	6	0	0
Coronary artery	5341	1789	493	120	31	1	0	0
Tibial artery	5898	1960	414	78	14	2	0	0
Amygdala	8715	3621	915	105	3	0	0	0
Anterior cingulate cortex	10784	4565	829	83	11	2	0	0
Caudate	9178	3308	742	188	49	11	0	0
Cerebellar hemisphere	6116	1917	415	61	7	0	0	0
Cerebellum	7659	2353	365	48	9	1	0	0
Cortex	8406	2423	486	114	32	7	0	0
Frontal cortex	9554	3747	717	99	16	2	0	0
Hippocampus	7084	1661	233	24	3	0	0	0
Hypothalamus	7454	1892	285	46	6	0	0	0
Nucleus accumbens basal ganglia	8262	2262	355	53	13	6	1	0
Putamen basal ganglia	8146	1841	220	56	13	1	0	0
Spinal cord	4712	1016	140	19	6	1	1	0
Substantia nigra	7134	2854	964	318	102	31	15	3
Breast mammary tissue	4921	1455	403	96	19	3	0	0
Cultured fibroblasts	7025	1054	16	0	0	0	0	0
EBV-transformed lymphocytes	5122	1348	153	13	4	2	0	0
Sigmoid colon	5735	2203	837	280	62	4	0	0
Transverse colon	7747	3774	1702	587	114	9	1	0
Gastroesophageal junction	7167	3162	1059	353	128	33	9	0
Esophagus mucosa	6774	2665	869	251	53	14	0	0
Esophagus muscularis	7448	3563	1418	519	151	38	3	0
Atrial appendage	7744	3022	846	181	29	1	1	0
Left ventricle	6202	3439	1768	695	134	6	0	0
Kidney cortex	4553	1709	532	156	37	13	4	1
Liver	7884	4672	2140	668	115	11	1	0
Lung	7218	3652	1461	501	135	26	4	0
Minor salivary gland	5795	1962	413	65	7	0	0	0
Skeletal muscle	4905	2112	664	164	30	5	0	0
Tibial nerve	5885	2438	723	174	40	8	0	0
Ovary	7528	3477	1428	534	195	43	7	0
Pancreas	3620	536	95	11	1	0	0	0
Pituitary	8123	2536	419	51	9	4	3	2
Prostate	7375	2604	594	87	9	0	0	0
Not sun-exposed skin (suprapubic)	5275	1570	354	76	11	2	0	0
Sun-exposed skin (lower leg)	5620	1566	356	80	20	3	0	0
Small intestine terminal ileum	6437	2685	826	204	38	7	1	1
Spleen	6558	2813	995	278	50	6	0	0
Stomach	9262	2994	430	48	3	0	0	0
Testis	9102	3382	863	139	8	1	0	0
Thyroid	5133	1870	532	116	21	0	0	0
Uterus	6655	3583	1681	634	165	24	3	1
Vagina	7798	4412	2341	1048	281	55	13	0

## Sheet: Supplementary Table S2c
Supplementary Table S2c. Numbers of predictable genes (pGenes) with predictability (in terms of Pearson’s correlation coefficient) above different thresholds for method S2 (TEEBoT).
Tissue	>0	>0.1	>0.2	>0.3	>0.4	>0.5	>0.6	>0.7
Subcutaneous adipose	13826	11020	7215	3598	1370	346	28	0
Visceral omentum	14904	13274	10928	8031	5005	2150	329	0
Adrenal gland	12078	9649	7170	4887	2705	995	125	3
Aorta	12718	10082	7270	4382	2158	737	118	1
Coronary artery	10228	7196	4589	2358	930	217	24	0
Tibial artery	12587	9247	5497	2247	657	131	9	0
Amygdala	5308	2597	916	162	16	1	1	0
Anterior cingulate cortex	2773	1276	508	136	20	3	0	0
Caudate	7558	2705	1004	363	82	9	0	0
Cerebellar hemisphere	6542	3376	1382	416	65	1	0	0
Cerebellum	6169	3184	1356	436	70	8	0	0
Cortex	4436	2228	1130	494	138	28	2	0
Frontal cortex	8835	4967	2203	507	61	6	0	0
Hippocampus	2598	606	176	51	7	1	0	0
Hypothalamus	3067	1033	290	77	12	0	0	0
Nucleus accumbens basal ganglia	4326	1611	484	105	14	0	0	0
Putamen basal ganglia	7312	2356	909	290	67	8	0	0
Spinal cord	2099	757	249	81	17	4	1	0
Substantia nigra	7024	3005	1042	325	107	22	5	0
Breast mammary tissue	9873	6200	3414	1526	539	116	9	0
Cultured fibroblasts	7938	3365	432	1	0	0	0	0
EBV-transformed lymphocytes	4449	1792	489	51	1	0	0	0
Sigmoid colon	11787	8689	5965	3492	1677	564	85	4
Transverse colon	13856	11112	7851	4122	1465	256	3	0
Gastroesophageal junction	12990	10235	7270	4358	2029	584	84	2
Esophagus mucosa	11959	8736	5596	2864	1130	285	20	0
Esophagus muscularis	13883	11587	8480	5197	2487	789	89	0
Atrial appendage	13448	10030	6126	2999	997	220	40	6
Left ventricle	12560	10015	7540	5294	3214	1409	212	0
Kidney cortex	3261	1865	1063	593	328	170	85	30
Liver	11886	9937	7798	5621	3375	1425	188	2
Lung	14179	11688	8677	5694	3131	1366	356	40
Minor salivary gland	8882	6042	3726	1872	496	39	3	0
Skeletal muscle	13824	11763	8422	4525	1768	420	52	0
Tibial nerve	14437	11629	7853	4352	1990	675	109	4
Ovary	8352	5996	4111	2561	1391	543	88	2
Pancreas	12700	9736	6668	3270	809	75	0	0
Pituitary	9052	4911	1901	463	87	3	0	0
Prostate	9248	5582	2722	825	137	15	0	0
Not sun-exposed skin (suprapubic)	12382	9035	5600	2771	1005	207	15	0
Sun-exposed skin (lower leg)	11756	7405	3644	1333	368	67	3	0
Small intestine terminal ileum	12598	9858	6582	2902	517	20	1	0
Spleen	10744	6694	3364	1116	217	40	5	0
Stomach	10500	5891	2525	689	63	2	0	0
Testis	10456	5907	2594	876	161	1	0	0
Thyroid	13811	10920	7634	4258	1792	477	33	0
Uterus	8879	6604	4795	3218	1817	692	112	2
Vagina	11205	8930	6765	4660	2644	934	88	0

## Sheet: Supplementary Table S2d
Supplementary Table S2d. Numbers of predictable genes (pGenes) with predictability (in terms of Pearson’s correlation coefficient) above different thresholds for method S3 (the intermediate model).
Tissue	>0	>0.1	>0.2	>0.3	>0.4	>0.5	>0.6	>0.7
Subcutaneous adipose	16834	11397	6866	3387	1432	522	137	20
Visceral omentum	17299	14289	11651	8574	5711	3110	1078	114
Adrenal gland	16774	13328	10199	7175	4269	1831	470	30
Aorta	17044	13451	10064	6568	3490	1364	342	46
Coronary artery	14944	10029	6054	3180	1317	357	66	5
Tibial artery	17045	12224	8245	4381	1721	473	79	8
Amygdala	15965	11762	7221	2701	397	14	2	0
Anterior cingulate cortex	16790	12372	5289	796	98	10	1	0
Caudate	17242	13940	9433	1853	131	18	2	1
Cerebellar hemisphere	16651	13421	9050	3532	923	151	8	0
Cerebellum	16724	13542	9059	3408	765	110	10	0
Cortex	16266	9784	3499	1291	531	155	22	0
Frontal cortex	16866	11883	3939	1210	405	95	9	0
Hippocampus	16423	11591	4421	590	47	6	0	0
Hypothalamus	13306	6159	1738	385	80	12	0	0
Nucleus accumbens basal ganglia	17818	15634	12987	8704	1481	21	1	0
Putamen basal ganglia	17447	15087	11575	4344	281	27	0	0
Spinal cord	14691	9536	3481	488	71	10	1	1
Substantia nigra	13863	6982	2308	528	125	25	1	0
Breast mammary tissue	17610	13449	7441	2891	951	250	55	3
Cultured fibroblasts	16115	8512	2131	106	6	2	0	0
EBV-transformed lymphocytes	14322	7890	2509	281	3	0	0	0
Sigmoid colon	16845	11442	6353	3043	1175	332	54	11
Transverse colon	17633	14164	8537	3973	1240	290	30	1
Gastroesophageal junction	17170	14276	11324	7981	4456	1800	465	61
Esophagus mucosa	17207	13077	8502	4302	1788	578	138	14
Esophagus muscularis	17198	14770	13019	10110	6449	3021	945	113
Atrial appendage	17148	12790	7561	3543	1346	365	70	10
Left ventricle	16178	10602	7231	4778	2925	1559	604	66
Kidney cortex	10701	5681	2856	1287	519	209	64	6
Liver	16853	14260	11910	9190	6171	3129	906	98
Lung	17502	15206	12514	8865	5083	2278	811	142
Minor salivary gland	14775	9789	5671	2328	498	52	6	0
Skeletal muscle	17613	14656	12717	10008	6440	3056	949	128
Tibial nerve	17703	15220	11880	7572	3840	1592	485	87
Ovary	13443	8789	5281	2980	1543	622	150	21
Pancreas	17260	14396	11238	7446	3381	698	32	1
Pituitary	15677	10004	4902	1684	358	51	1	0
Prostate	15811	10333	5227	2034	582	72	6	0
Not sun-exposed skin (suprapubic)	16902	11619	6260	2761	1007	263	46	5
Sun-exposed skin (lower leg)	17167	10934	4804	1683	543	138	32	4
Small intestine terminal ileum	17383	14702	10716	5939	2412	646	65	3
Spleen	17450	15359	12886	9011	4926	1875	406	15
Stomach	17457	11353	3823	917	142	8	1	0
Testis	17653	12605	6110	1679	224	7	0	0
Thyroid	17621	14918	12219	8348	4705	1942	487	41
Uterus	11767	7177	3830	1837	743	237	51	14
Vagina	15804	11687	7878	5073	2936	1351	353	26

## Sheet: Supplementary Table S3
Supplementary Table S3. Performance of MTM in predicting differential expressed genes (DEGs).
Tissue	Phenotype	N_case	N_ctrl	N_pGenes (PCC>0.3)	Correlation of log2FC	Sign consistency of log2FC	DEG_up (observed)	DEG_up (predicted)	DEG_up (overlap)	DEG_up (overlap_pvalue)	DEG_down (observed)	DEG_down (predicted)	DEG_down (overlap)	DEG_down (overlap_pvalue)	F1_score_up	F1_score_down	Precision_up	Precision_down	Recall_up	Recall_down
Subcutaneous adipose	MHABNWBC	214	317	7195	0.976545	0.972203	1706	2001	1697	0	4614	4813	4578	0	0.915565	0.971253	0.848076	0.951174	0.994725	0.992198
Visceral omentum	MHABNWBC	206	233	10803	0.966506	0.98954	1178	1252	1166	0	9050	9300	9044	0	0.959671	0.985722	0.93131	0.972473	0.989813	0.999337
Adrenal gland	MHABNWBC	112	100	9825	0.953851	0.949924	4621	6246	4601	0	1631	2200	1561	0	0.846784	0.814931	0.736631	0.709545	0.995672	0.957082
Aorta	MHABNWBC	159	199	9036	0.954956	0.949646	2345	3205	2332	0	4627	5031	4519	0	0.84036	0.935805	0.727613	0.898231	0.994456	0.976659
Coronary artery	MHABNWBC	91	106	5719	0.927779	0.955587	834	1336	819	0	3248	3821	3213	0	0.754839	0.909039	0.613024	0.840879	0.982014	0.989224
Tibial artery	MHABNWBC	232	310	8154	0.943844	0.931813	3465	4137	3395	0	2447	3229	2415	0	0.893186	0.850951	0.820643	0.74791	0.979798	0.986923
Breast mammary tissue	MHABNWBC	167	212	4693	0.957382	0.959514	1400	1647	1388	0	2146	2396	2117	0	0.91106	0.932188	0.842744	0.883556	0.991429	0.986486
Cultured fibroblasts	MHABNWBC	147	277	21	0.959226	0.952381	9	8	5	0.165635	7	3	3	0.0263158	0.588235	0.6	0.625	1	0.555556	0.428571
EBV-transformed lymphocytes	MHABNWBC	84	75	308	0.93961	0.967532	3	8	1	0.076157	21	67	20	7.95929e-14	0.181818	0.454545	0.125	0.298507	0.333333	0.952381
Sigmoid colon	MHABNWBC	176	135	8653	0.966806	0.969259	2519	2917	2502	0	4488	4932	4472	0	0.92053	0.949469	0.857731	0.906732	0.993251	0.996435
Transverse colon	MHABNWBC	196	141	6200	0.973273	0.986774	1016	1159	1014	0	4623	4891	4607	0	0.932414	0.968468	0.874892	0.941934	0.998031	0.996539
Gastroesophageal junction	MHABNWBC	164	144	11262	0.975391	0.964926	5236	6303	5207	0	2867	3577	2853	0	0.902505	0.885475	0.826115	0.797596	0.994461	0.995117
Esophagus mucosa	MHABNWBC	216	234	5979	0.976741	0.983108	2052	2266	2051	0	3339	3395	3310	0	0.949977	0.983071	0.905119	0.974963	0.999513	0.991315
Esophagus muscularis	MHABNWBC	222	198	12025	0.974376	0.944532	4732	6336	4716	0	3872	4082	3635	0	0.852186	0.914006	0.744318	0.890495	0.996619	0.938791
Atrial appendage	MHABNWBC	132	211	3658	0.972037	0.97813	1330	1398	1323	0	1868	2022	1857	0	0.969941	0.954756	0.946352	0.918398	0.994737	0.994111
Left ventricle	MHABNWBC	153	212	7777	0.973108	0.994857	7350	7422	7341	0	260	272	248	0	0.993907	0.932331	0.989086	0.911765	0.998776	0.953846
Liver	MHABNWBC	54	127	11274	0.934391	0.922743	5900	8078	5844	0	1701	1660	1457	0	0.836171	0.867004	0.723446	0.877711	0.990508	0.856555
Lung	MHABNWBC	174	289	10133	0.983709	0.982335	4754	5118	4748	0	4107	4560	4103	0	0.961912	0.94681	0.927706	0.899781	0.998738	0.999026
Minor salivary gland	MHABNWBC	76	66	3527	0.893645	0.983555	2405	2910	2390	0	253	349	252	9.97603e-303	0.899341	0.837209	0.821306	0.722063	0.993763	0.996047
Skeletal muscle	MHABNWBC	265	375	10928	0.976741	0.948023	5723	6269	5615	0	2976	3478	2935	0	0.936458	0.909513	0.895677	0.843876	0.981129	0.986223
Tibial nerve	MHABNWBC	200	301	10065	0.970123	0.965226	1893	2490	1871	0	6255	6907	6220	0	0.853753	0.945145	0.751406	0.900536	0.988378	0.994404
Ovary	MHABNWBC	71	73	6655	0.964703	0.974756	1278	1512	1252	0	3879	4575	3865	0	0.897491	0.91436	0.828042	0.844809	0.979656	0.996391
Pancreas	MHABNWBC	157	118	10842	0.874746	0.861096	330	243	159	2.91198e-195	217	1801	200	3.8705e-137	0.554974	0.198216	0.654321	0.111049	0.481818	0.921659
Prostate	MHABNWBC	95	112	3885	0.927886	0.957786	1685	2345	1675	0	681	922	668	0	0.831266	0.833437	0.714286	0.724512	0.994065	0.98091
Not sun-exposed skin (suprapubic)	MHABNWBC	218	261	5364	0.959143	0.978001	956	1133	955	0	4019	4066	3989	0	0.914313	0.986766	0.842895	0.981062	0.998954	0.992535
Sun-exposed skin (lower leg)	MHABNWBC	223	340	3622	0.962167	0.973495	1209	1356	1198	0	1875	2096	1869	0	0.934113	0.941325	0.883481	0.891698	0.990902	0.9968
Spleen	MHABNWBC	132	69	8944	0.917271	0.957178	511	1056	496	0	2738	4358	2575	0	0.633057	0.725761	0.469697	0.590867	0.970646	0.940467
Stomach	MHABNWBC	173	124	2988	0.942075	0.895582	547	1684	547	2.61541e-157	479	560	425	0	0.490363	0.818094	0.324822	0.758929	1	0.887265
Testis	MHABNWBC	122	179	3374	0.903393	0.959988	2652	2683	2611	0	393	518	393	0	0.978819	0.862788	0.973164	0.758687	0.98454	1
Thyroid	MHABNWBC	231	288	10232	0.965394	0.965109	1582	2071	1572	0	6629	7317	6576	0	0.860662	0.943066	0.759054	0.898729	0.993679	0.992005
Uterus	MHABNWBC	67	50	7346	0.961228	0.985298	1178	1318	1151	0	4841	5641	4833	0	0.922276	0.922152	0.873293	0.856763	0.97708	0.998347
Vagina	MHABNWBC	70	56	6193	0.955112	0.996448	310	433	305	0	5404	5670	5399	0	0.820996	0.975077	0.704388	0.952205	0.983871	0.999075
Subcutaneous adipose	MHCOPD	97	435	7195	0.788302	0.736762	30	1137	28	8.70281e-21	218	1315	183	1.19758e-102	0.0479863	0.238748	0.0246262	0.139163	0.933333	0.83945
Visceral omentum	MHCOPD	80	360	10803	0.844263	0.918263	897	6621	894	8.61318e-195	101	657	96	1.15088e-112	0.237829	0.253298	0.135025	0.146119	0.996656	0.950495
Aorta	MHCOPD	68	286	9036	0.859725	0.870407	1154	3512	1077	0	943	2043	830	0	0.461637	0.555928	0.306663	0.406265	0.933276	0.88017
Tibial artery	MHCOPD	93	449	8154	0.80922	0.844739	214	1204	201	9.81339e-155	93	1195	87	5.62085e-66	0.283498	0.135093	0.166944	0.0728033	0.939252	0.935484
Sigmoid colon	MHCOPD	70	241	8653	0.884245	0.87773	1495	4581	1464	0	928	1616	859	0	0.481896	0.675314	0.319581	0.531559	0.979264	0.925647
Transverse colon	MHCOPD	60	275	6200	0.839012	0.796129	1	3198	1	0.515806	34	652	25	4.82256e-18	0.000625195	0.0728863	0.000312695	0.0383436	1	0.735294
Esophagus mucosa	MHCOPD	84	367	5979	0.845275	0.908011	1355	3291	1340	0	222	689	193	2.75076e-158	0.57684	0.42371	0.407171	0.280116	0.98893	0.869369
Esophagus muscularis	MHCOPD	76	344	12025	0.916063	0.87817	1222	3318	1178	0	548	2534	534	0	0.518943	0.346528	0.355033	0.210734	0.963993	0.974453
Atrial appendage	MHCOPD	81	264	3658	0.87254	0.904866	296	887	225	9.58837e-87	413	1024	394	1.75301e-216	0.380389	0.548365	0.253664	0.384766	0.760135	0.953995
Lung	MHCOPD	89	374	10133	0.589398	0.695352	87	61	11	2.87596e-12	151	760	107	4.15644e-87	0.148649	0.234907	0.180328	0.140789	0.126437	0.708609
Skeletal muscle	MHCOPD	120	522	10928	0.889715	0.893393	2624	4058	2440	0	188	449	136	1.55479e-152	0.73032	0.427002	0.601281	0.302895	0.929878	0.723404
Tibial nerve	MHCOPD	83	419	10065	0.66269	0.770889	15	313	8	4.26015e-09	90	698	65	6.12389e-56	0.0487805	0.164975	0.0255591	0.0931232	0.533333	0.722222
Not sun-exposed skin (suprapubic)	MHCOPD	88	393	5364	0.818642	0.834825	127	1912	118	5.32528e-43	157	640	151	1.43543e-137	0.115743	0.378921	0.0617155	0.235937	0.929134	0.961783
Sun-exposed skin (lower leg)	MHCOPD	105	460	3622	0.804555	0.834622	548	992	446	1.32633e-186	170	454	139	1.62019e-102	0.579221	0.445513	0.449597	0.306167	0.813869	0.817647
Thyroid	MHCOPD	95	423	10232	0.847247	0.881841	2193	4170	2012	0	211	958	201	3.44395e-200	0.632406	0.343884	0.482494	0.209812	0.917465	0.952607
Subcutaneous adipose	MHCVD	53	481	7195	0.537417	0.777345	158	0	0	1	3	0	0	1	0	0	0	0	0	0
Tibial artery	MHCVD	50	494	8154	0.428609	0.672063	414	0	0	1	240	0	0	1	0	0	0	0	0	0
Skeletal muscle	MHCVD	71	573	10928	0.653423	0.907211	3358	0	0	1	26	0	0	1	0	0	0	0	0	0
Subcutaneous adipose	MHHRTATT	79	452	7195	0.932369	0.935928	2195	4223	2162	0	1001	1755	981	0	0.67373	0.711901	0.511958	0.558974	0.984966	0.98002
Visceral omentum	MHHRTATT	62	379	10803	0.933788	0.973433	7669	9027	7640	0	807	993	752	0	0.915189	0.835556	0.84635	0.757301	0.996219	0.931846
Tibial artery	MHHRTATT	74	466	8154	0.882492	0.880549	1204	2395	1165	0	1876	3237	1756	0	0.647402	0.686877	0.48643	0.542478	0.967608	0.936034
Esophagus mucosa	MHHRTATT	67	381	5979	0.97263	0.956849	1965	2991	1963	0	2188	2324	2167	0	0.792171	0.96055	0.656302	0.932444	0.998982	0.990402
Esophagus muscularis	MHHRTATT	52	366	12025	0.948458	0.916341	2328	3117	2153	0	2790	5897	2768	0	0.790817	0.637274	0.690728	0.469391	0.924828	0.992115
Atrial appendage	MHHRTATT	59	285	3658	0.91296	0.92947	1000	1190	791	2.3804e-293	683	1308	680	0	0.722374	0.683074	0.664706	0.519878	0.791	0.995608
Left ventricle	MHHRTATT	56	304	7777	0.942193	0.989842	70	191	68	1.27054e-112	6459	7245	6420	0	0.521073	0.936953	0.356021	0.886128	0.971429	0.993962
Lung	MHHRTATT	74	386	10133	0.952408	0.954308	2616	4165	2601	0	3869	4508	3797	0	0.767143	0.90653	0.62449	0.84228	0.994266	0.981391
Skeletal muscle	MHHRTATT	95	546	10928	0.942524	0.90593	979	2506	966	0	2524	4455	2461	0	0.554376	0.705259	0.385475	0.552413	0.986721	0.97504
Tibial nerve	MHHRTATT	68	432	10065	0.836333	0.808346	130	4082	126	1.96192e-44	101	1189	97	7.65926e-86	0.0598291	0.150388	0.0308672	0.0815812	0.969231	0.960396
Not sun-exposed skin (suprapubic)	MHHRTATT	68	414	5364	0.929256	0.955817	2205	3697	2191	0	584	1011	581	0	0.74246	0.728527	0.592643	0.574679	0.993651	0.994863
Sun-exposed skin (lower leg)	MHHRTATT	96	467	3622	0.930904	0.944782	1583	1945	1550	0	662	1165	653	0	0.878685	0.714833	0.796915	0.560515	0.979154	0.986405
Testis	MHHRTATT	54	245	3374	0.874388	0.966509	70	454	67	1.88603e-56	1340	2465	1335	4.45153e-234	0.255725	0.701708	0.147577	0.541582	0.957143	0.996269
Thyroid	MHHRTATT	78	439	10232	0.902858	0.92328	3631	6107	3552	0	839	1648	797	0	0.729513	0.640933	0.581628	0.483617	0.978243	0.94994
Subcutaneous adipose	MHHRTDIS	99	429	7195	0.84396	0.796386	117	1874	111	6.77465e-58	166	471	125	7.25847e-118	0.111502	0.392465	0.0592316	0.265393	0.948718	0.753012
Visceral omentum	MHHRTDIS	78	359	10803	0.742021	0.873276	3041	6651	2937	0	195	309	108	3.23e-120	0.606067	0.428571	0.441588	0.349515	0.965801	0.553846
Aorta	MHHRTDIS	55	296	9036	0.622354	0.742585	124	0	0	1	174	0	0	1	0	0	0	0	0	0
Tibial artery	MHHRTDIS	88	448	8154	0.777176	0.795928	691	166	122	6.698e-97	636	121	93	4.35868e-80	0.284714	0.245707	0.73494	0.768595	0.176556	0.146226
Breast mammary tissue	MHHRTDIS	70	305	4693	0.630024	0.784147	54	39	10	8.38374e-12	17	64	1	0.208505	0.215054	0.0246914	0.25641	0.015625	0.185185	0.0588235
Esophagus mucosa	MHHRTDIS	78	365	5979	0.890799	0.897307	28	1024	21	2.36565e-11	70	713	62	1.85607e-49	0.039924	0.158365	0.0205078	0.0869565	0.75	0.885714
Atrial appendage	MHHRTDIS	69	273	3658	0.592613	0.634226	28	0	0	1	85	0	0	1	0	0	0	0	0	0
Skeletal muscle	MHHRTDIS	119	519	10928	0.829811	0.86347	2315	1845	1350	0	309	212	114	6.58077e-126	0.649038	0.43762	0.731707	0.537736	0.583153	0.368932
Tibial nerve	MHHRTDIS	88	409	10065	0.704864	0.757079	595	173	84	1.30448e-57	639	101	97	1.7381e-113	0.21875	0.262162	0.485549	0.960396	0.141176	0.1518
Not sun-exposed skin (suprapubic)	MHHRTDIS	88	391	5364	0.724154	0.827181	88	827	61	2.27634e-30	37	629	36	4.13015e-33	0.133333	0.108108	0.0737606	0.0572337	0.693182	0.972973
Sun-exposed skin (lower leg)	MHHRTDIS	114	444	3622	0.800313	0.819161	712	731	425	1.1048e-159	110	652	100	3.87092e-65	0.589051	0.262467	0.581395	0.153374	0.59691	0.909091
Thyroid	MHHRTDIS	95	417	10232	0.759739	0.865324	2010	3463	1530	0	91	568	75	6.31611e-80	0.559108	0.227618	0.441813	0.132042	0.761194	0.824176
Subcutaneous adipose	MHHTN	286	248	7195	0.845003	0.84795	3617	2563	2191	0	657	1351	600	0	0.709061	0.59761	0.854858	0.444115	0.605751	0.913242
Visceral omentum	MHHTN	235	204	10803	0.896675	0.958993	8063	8287	7516	0	349	891	344	0	0.919388	0.554839	0.906963	0.386083	0.932159	0.985673
Aorta	MHHTN	172	185	9036	0.583391	0.751217	132	0	0	1	438	0	0	1	0	0	0	0	0	0
Tibial artery	MHHTN	280	264	8154	0.700286	0.735345	1752	574	463	3.47126e-221	797	1268	430	1.23916e-160	0.398108	0.416465	0.80662	0.339117	0.264269	0.539523
Cerebellum	MHHTN	114	77	2590	0.810246	0.871042	13	0	0	1	371	0	0	1	0	0	0	0	0	0
Frontal cortex	MHHTN	102	55	6529	0.811735	0.914382	10	4	0	1	1218	4132	936	3.37307e-29	0	0.349907	0	0.226525	0	0.768473
Breast mammary tissue	MHHTN	198	181	4693	0.853286	0.866823	774	916	608	0	369	895	357	2.9642e-266	0.719527	0.564873	0.663755	0.398883	0.78553	0.96748
Transverse colon	MHHTN	161	177	6200	0.968707	0.95871	2571	3905	2504	0	918	1096	906	0	0.773317	0.899702	0.641229	0.826642	0.97394	0.986928
Esophagus mucosa	MHHTN	229	221	5979	0.877816	0.892457	405	2345	383	2.16562e-133	1276	1224	884	0	0.278545	0.7072	0.163326	0.722222	0.945679	0.69279
Atrial appendage	MHHTN	209	135	3658	0.544134	0.758611	10	0	0	1	45	0	0	1	0	0	0	0	0	0
Left ventricle	MHHTN	207	157	7777	0.839525	0.972869	8	0	0	1	5151	0	0	1	0	0	0	0	0	0
Lung	MHHTN	260	205	10133	0.891486	0.908319	546	0	0	1	332	0	0	1	0	0	0	0	0	0
Skeletal muscle	MHHTN	346	297	10928	0.860575	0.824396	2428	2345	1665	0	893	2113	771	0	0.697674	0.512974	0.710021	0.364884	0.68575	0.863382
Tibial nerve	MHHTN	262	240	10065	0.682263	0.800695	2276	1546	996	0	610	657	269	9.92064e-172	0.521193	0.424625	0.644243	0.409437	0.43761	0.440984
Ovary	MHHTN	68	76	6655	0.657516	0.652742	9	0	0	1	18	0	0	1	0	0	0	0	0	0
Pituitary	MHHTN	145	86	4895	0.744553	0.744637	89	0	0	1	2	0	0	1	0	0	0	0	0	0
Prostate	MHHTN	96	111	3885	0.419185	0.759846	4	0	0	1	283	0	0	1	0	0	0	0	0	0
Not sun-exposed skin (suprapubic)	MHHTN	260	222	5364	0.898181	0.941834	1719	2925	1647	0	241	808	240	1.49862e-210	0.709302	0.457579	0.563077	0.29703	0.958115	0.995851
Sun-exposed skin (lower leg)	MHHTN	314	252	3622	0.814505	0.868305	813	1211	637	3.36972e-202	222	664	190	5.35457e-115	0.629447	0.428894	0.526012	0.286145	0.783518	0.855856
Thyroid	MHHTN	273	246	10232	0.740849	0.850078	574	3496	467	8.57176e-127	20	696	10	1.96786e-07	0.229484	0.027933	0.133581	0.0143678	0.813589	0.5
Uterus	MHHTN	50	65	7346	0.758908	0.816363	31	0	0	1	31	0	0	1	0	0	0	0	0	0
Skeletal muscle	MHPNMNIA	53	588	10928	0.871949	0.919839	6468	6245	5596	0	175	393	131	5.23986e-159	0.880359	0.461268	0.896077	0.333333	0.865182	0.748571
Subcutaneous adipose	MHRNLFLR	53	477	7195	0.874586	0.86296	1154	2509	1021	0	877	829	625	0	0.557467	0.732708	0.406935	0.75392	0.884749	0.712657
Tibial artery	MHRNLFLR	51	489	8154	0.622945	0.742335	598	540	196	1.74142e-93	110	72	19	3.86808e-20	0.344464	0.208791	0.362963	0.263889	0.327759	0.172727
Skeletal muscle	MHRNLFLR	63	577	10928	0.894443	0.943265	7005	6562	6040	0	214	201	120	1.83294e-166	0.890396	0.578313	0.920451	0.597015	0.862241	0.560748
Tibial nerve	MHRNLFLR	51	450	10065	0.700554	0.766915	352	529	167	3.39171e-125	586	566	277	1.24878e-210	0.379115	0.480903	0.31569	0.489399	0.474432	0.472696
Not sun-exposed skin (suprapubic)	MHRNLFLR	50	431	5364	0.844565	0.89821	543	1255	433	2.56102e-194	165	622	162	1.63959e-155	0.481646	0.41169	0.34502	0.26045	0.797422	0.981818
Sun-exposed skin (lower leg)	MHRNLFLR	56	507	3622	0.761409	0.797073	267	637	205	4.78976e-111	74	446	57	1.74473e-38	0.45354	0.219231	0.321821	0.127803	0.76779	0.77027
Subcutaneous adipose	MHT2D	108	424	7195	0.740799	0.839333	1442	541	349	6.66131e-124	360	56	43	1.03421e-45	0.351992	0.206731	0.645102	0.767857	0.242025	0.119444
Visceral omentum	MHT2D	84	354	10803	0.773015	0.933074	5520	6150	4835	0	177	99	47	3.81861e-59	0.82862	0.34058	0.786179	0.474747	0.875906	0.265537
Aorta	MHT2D	58	298	9036	0.649653	0.719234	139	0	0	1	526	0	0	1	0	0	0	0	0	0
Tibial artery	MHT2D	107	435	8154	0.687414	0.759014	664	313	161	4.42168e-96	311	51	24	3.37998e-21	0.32958	0.132597	0.514377	0.470588	0.24247	0.0771704
Breast mammary tissue	MHT2D	65	313	4693	0.675117	0.795227	17	396	13	1.58956e-11	1	44	0	1	0.062954	0	0.0328283	0	0.764706	0
Esophagus mucosa	MHT2D	84	366	5979	0.674073	0.731728	1	1	0	1	16	0	0	1	0	0	0	0	0	0
Esophagus muscularis	MHT2D	69	351	12025	0.838074	0.695301	4	2	0	1	54	0	0	1	0	0	0	0	0	0
Atrial appendage	MHT2D	74	267	3658	0.714457	0.858666	15	0	0	1	33	0	0	1	0	0	0	0	0	0
Skeletal muscle	MHT2D	129	512	10928	0.77726	0.841417	1096	59	33	2.1185e-18	188	0	0	1	0.0571429	0	0.559322	0	0.0301095	0
Tibial nerve	MHT2D	99	403	10065	0.561493	0.722106	720	1	1	0.071535	752	0	0	1	0.00277393	0	1	0	0.00138889	0
Not sun-exposed skin (suprapubic)	MHT2D	95	383	5364	0.807426	0.870433	26	1176	20	3.34946e-09	19	619	18	1.79271e-16	0.0332779	0.0564263	0.0170068	0.0290792	0.769231	0.947368
Sun-exposed skin (lower leg)	MHT2D	113	450	3622	0.651869	0.766151	37	0	0	1	5	0	0	1	0	0	0	0	0	0
Thyroid	MHT2D	105	413	10232	0.663017	0.772576	159	1350	77	2.213e-27	76	54	6	2.67556e-06	0.102054	0.0923077	0.057037	0.111111	0.484277	0.0789474
